# Supplementary material for: Exploring Tetrazolium Salt Reduction by Mono- and Bimetallic Nanoparticles as an Alternative Signal-Generation Strategy for Point-of-Care Diagnostics
Source: Biosensors (Basel). 2026 Jun 29;16(7):360. doi: 10.3390/bios16070360 (PMC13407067; doi:10.3390/bios16070360)
Supplement: Supplementary file 1 [file biosensors-16-00360-s001.zip]

Archive with 1 entries (1 files):
- biosensors-4335628-supplementary.pdf
